# Supplementary material for: Association Between Hyponatremia and Rehabilitation Outcomes After Stroke: A Single-Center Retrospective Cohort Study
Source: J Clin Med. 2026 Jun 30;15(13):5087. doi: 10.3390/jcm15135087 (PMC13363066; doi:10.3390/jcm15135087)
Supplement: Supplementary file 1 [file jcm-15-05087-s001.zip]

Archive with 1 entries (1 files):
- jcm-4302037-supplementary.pdf
